# Supplementary material for: Well-being balance and lived experiences: understanding the impact of life situations on human flourishing
Source: Front Psychiatry. 2025 Jan 31;15:1516729. doi: 10.3389/fpsyt.2024.1516729 (PMC11825801; doi:10.3389/fpsyt.2024.1516729)
Supplement: Supplementary file 1 [file Table1.xlsx]

## Sheet: WBAL Scores by Category
WBAL Item and Factor Scores: Subgroup Comparisons
				WellBalance					Factors										Experiences Items															Feelings Items
				Overall	Experiences	Feelings	# Items Scored >2	Feelings - Experiences	Body	Mind	Connection	Purpose	Activity	Excitement	Openness	Significance	Efficacy	Wellness	Move Regularly	Nourish Healthily	Rest and Recover	Create, Learn and Explore	Savor and Appreciate	Reflect Gratefully	Build Community	Bond Closely	Love Securely	Contribute, Serve and Earn	Provide and Nurture	Kindness and Grace	Active and Engaged	Mindful and Present	Calm and Restful	Joyful and Confident	Aware and Appreciative	Content and Peaceful	Adventurous and Curious	Harmonius and Attentive	Trusting and Safe	Proud and Mattering	Belonging and Accepted	Gentle and Loved	Capable and Confident	Considerate and Responsible	Caring and Compassionate	Vital and Strong	Satisfied and Fulfilled	Peaceful and Serene
		n	%	WBAL	EAll	FAll	Wellsprings	Mindset Positivity	EB	EM	EC	EP	EA	FX	FO	FS	FE	FW	EBM	EBN	EBR	EMC	EMS	EMR	ECM	ECR	ECP	EPC	EPP	EPK	EAA	EAM	EAC	FXJ	FXA	FXC	FOA	FOH	FOT	FSM	FSB	FSL	FEP	FEN	FEM	FWV	FWS	FWP
Overall		496	1	2.32856	2.19288	2.46425	14.6008	0.271371	1.87769	2.1586	1.94489	2.60685	2.37634	2.4375	2.36492	2.5625	2.79234	2.16398	1.72984	1.91532	1.9879	2.08065	2.27218	2.12298	1.16935	2.34677	2.31855	2	2.86694	2.95363	1.79637	2.48185	2.85081	2.17944	2.76613	2.36694	2.13306	2.52419	2.4375	2.59476	2.48387	2.60887	2.62702	2.87702	2.87298	2.11694	2.43952	1.93548
	>= 90%ile	54		3.55617	3.35185	3.76049	27.3704	0.408642	3.00617	3.33333	3.11728	3.62963	3.67284	3.81481	3.69136	3.83333	3.8642	3.59877	2.75926	3.18519	3.07407	3.14815	3.38889	3.46296	2.33333	3.62963	3.38889	3.42593	3.7037	3.75926	3.33333	3.85185	3.83333	3.75926	3.88889	3.7963	3.51852	3.83333	3.72222	3.96296	3.7963	3.74074	3.87037	3.77778	3.94444	3.53704	3.74074	3.51852
	<= 10%ile	51		0.926797	1.01961	0.833987	1.92157	-0.185621	1	1.03922	0.718954	1.41176	0.928105	0.745098	0.96732	0.771242	1.1634	0.522876	0.764706	0.980392	1.2549	1.13725	1.17647	0.803922	0.411765	1.01961	0.72549	0.627451	1.52941	2.07843	0.470588	0.980392	1.33333	0.529412	1.13725	0.568627	0.941176	0.980392	0.980392	0.686275	0.686275	0.941176	0.803922	1.31373	1.37255	0.54902	0.72549	0.294118
Gender
	Female	284	0.572581	2.32688	2.19178	2.46197	14.5141	0.270188	1.80047	2.15493	1.973	2.66315	2.36737	2.46714	2.33333	2.56925	2.80047	2.13967	1.6162	1.82746	1.95775	2.02817	2.26408	2.17254	1.16549	2.49296	2.26056	2.03521	2.91901	3.03521	1.72183	2.47535	2.90493	2.15845	2.82394	2.41901	2.11268	2.52465	2.36268	2.53169	2.51056	2.66549	2.60915	2.8662	2.92606	2.0493	2.4507	1.91901
	Male	212	0.427419	2.33082	2.19434	2.4673	14.717	0.272956	1.98113	2.16352	1.90723	2.53145	2.38836	2.3978	2.40723	2.55346	2.78145	2.19654	1.88208	2.03302	2.0283	2.15094	2.28302	2.0566	1.17453	2.15094	2.39623	1.95283	2.79717	2.84434	1.89623	2.49057	2.7783	2.20755	2.68868	2.29717	2.16038	2.52358	2.53774	2.67925	2.44811	2.53302	2.65094	2.89151	2.80189	2.20755	2.42453	1.95755
Age Range
	18-29	92	0.185484	2.29601	2.21449	2.37754	13.9783	0.163043	2.02899	2.11957	1.98188	2.51812	2.42391	2.27174	2.42391	2.44928	2.68478	2.05797	1.97826	2.03261	2.07609	2.11957	2.38043	1.8587	1.22826	2.40217	2.31522	2.03261	2.58696	2.93478	2.07609	2.36957	2.82609	2.1087	2.58696	2.11957	2.43478	2.46739	2.36957	2.55435	2.19565	2.59783	2.54348	2.78261	2.72826	1.95652	2.33696	1.88043
	30-44	151	0.304435	2.28587	2.15055	2.42119	13.947	0.27064	1.84768	2.13245	1.90949	2.5585	2.30464	2.45033	2.35541	2.51656	2.68874	2.09492	1.80132	1.82781	1.91391	2.05298	2.29139	2.05298	1.18543	2.33113	2.21192	1.99338	2.83444	2.84768	1.72848	2.41722	2.76821	2.21192	2.75497	2.38411	2.12583	2.43046	2.50993	2.52318	2.46358	2.56291	2.53642	2.7351	2.7947	2.09934	2.35762	1.82781
	45-60	158	0.318548	2.27215	2.13291	2.41139	14.2342	0.278481	1.74684	2.1308	1.88608	2.60127	2.29958	2.32489	2.27215	2.54219	2.81435	2.10338	1.5	1.82278	1.91772	2.03165	2.15823	2.20253	1.06962	2.29114	2.29747	1.92405	2.94937	2.93038	1.64557	2.41772	2.83544	2.00633	2.63291	2.33544	1.96203	2.51899	2.33544	2.50633	2.51266	2.60759	2.62658	2.90506	2.91139	2.02532	2.39873	1.88608
	61+	95	0.191532	2.52175	2.33895	2.70456	16.8526	0.365614	1.99649	2.28421	2.06316	2.77895	2.57193	2.76491	2.47719	2.77895	3.02456	2.47719	1.75789	2.09474	2.13684	2.16842	2.32632	2.35789	1.25263	2.41053	2.52632	2.10526	3.05263	3.17895	1.88421	2.8	3.03158	2.48421	3.17895	2.63158	2.13684	2.73684	2.55789	2.89474	2.74737	2.69474	2.85263	3.14737	3.07368	2.45263	2.73684	2.24211
Females by Age
	18-29	61	0.122984	2.27978	2.1847	2.37486	13.6885	0.190164	1.95082	2.12568	1.98361	2.48087	2.38251	2.3388	2.36066	2.4153	2.70492	2.05464	1.90164	1.96721	1.98361	2.13115	2.34426	1.90164	1.21311	2.37705	2.36066	1.96721	2.4918	2.98361	1.96721	2.34426	2.83607	2.11475	2.68852	2.21311	2.42623	2.40984	2.2459	2.45902	2.19672	2.59016	2.57377	2.80328	2.7377	1.93443	2.31148	1.91803
	30-44	83	0.167339	2.31647	2.17269	2.46024	14.0602	0.28755	1.71888	2.15261	1.98795	2.68675	2.31727	2.50201	2.36948	2.59036	2.74699	2.09237	1.56627	1.72289	1.86747	2.04819	2.24096	2.16867	1.24096	2.43373	2.28916	2.14458	2.91566	3	1.61446	2.45783	2.87952	2.26506	2.73494	2.50602	2.18072	2.50602	2.42169	2.53012	2.56627	2.6747	2.56627	2.79518	2.87952	1.98795	2.48193	1.80723
	45-60	96	0.193548	2.32708	2.20278	2.45139	14.8958	0.248611	1.78472	2.17014	1.94792	2.73611	2.375	2.41319	2.26736	2.59028	2.84722	2.13889	1.47917	1.88542	1.98958	1.95833	2.25	2.30208	1.05208	2.58333	2.20833	2.07292	3.14583	2.98958	1.69792	2.51042	2.91667	2.03125	2.83333	2.375	1.94792	2.5625	2.29167	2.52083	2.55208	2.69792	2.63542	2.90625	3	2.0625	2.42708	1.92708
	61+	44	0.0887097	2.41136	2.21364	2.60909	15.6818	0.395455	1.7803	2.16667	1.98485	2.71212	2.42424	2.69697	2.37121	2.69697	2.93182	2.34848	1.61364	1.70455	2.02273	2	2.22727	2.27273	1.20455	2.56818	2.18182	1.84091	3.02273	3.27273	1.63636	2.61364	3.02273	2.29545	3.15909	2.63636	1.90909	2.63636	2.56818	2.65909	2.75	2.68182	2.68182	3	3.11364	2.29545	2.63636	2.11364
Males by Age
	18-29	31	0.0625	2.32796	2.27312	2.3828	14.5484	0.109677	2.1828	2.10753	1.97849	2.5914	2.50538	2.13978	2.54839	2.51613	2.64516	2.06452	2.12903	2.16129	2.25806	2.09677	2.45161	1.77419	1.25806	2.45161	2.22581	2.16129	2.77419	2.83871	2.29032	2.41935	2.80645	2.09677	2.3871	1.93548	2.45161	2.58065	2.6129	2.74194	2.19355	2.6129	2.48387	2.74194	2.70968	2	2.3871	1.80645
	30-44	68	0.137097	2.24853	2.12353	2.37353	13.8088	0.25	2.0049	2.10784	1.81373	2.40196	2.28922	2.38725	2.33824	2.42647	2.61765	2.09804	2.08824	1.95588	1.97059	2.05882	2.35294	1.91176	1.11765	2.20588	2.11765	1.80882	2.73529	2.66176	1.86765	2.36765	2.63235	2.14706	2.77941	2.23529	2.05882	2.33824	2.61765	2.51471	2.33824	2.42647	2.5	2.66176	2.69118	2.23529	2.20588	1.85294
	45-60	62	0.125	2.1871	2.02473	2.34946	13.2097	0.324731	1.68817	2.06989	1.79032	2.39247	2.1828	2.18817	2.27957	2.46774	2.76344	2.04839	1.53226	1.72581	1.80645	2.14516	2.01613	2.04839	1.09677	1.83871	2.43548	1.69355	2.64516	2.83871	1.56452	2.27419	2.70968	1.96774	2.32258	2.27419	1.98387	2.45161	2.40323	2.48387	2.45161	2.46774	2.6129	2.90323	2.77419	1.96774	2.35484	1.82258
	61+	51	0.102823	2.61699	2.44706	2.78693	17.8627	0.339869	2.18301	2.38562	2.13072	2.8366	2.69935	2.82353	2.56863	2.84967	3.10458	2.58824	1.88235	2.43137	2.23529	2.31373	2.41176	2.43137	1.29412	2.27451	2.82353	2.33333	3.07843	3.09804	2.09804	2.96078	3.03922	2.64706	3.19608	2.62745	2.33333	2.82353	2.54902	3.09804	2.7451	2.70588	3	3.27451	3.03922	2.58824	2.82353	2.35294
Income
	$25k-$50k	141	0.284274	2.32624	2.2227	2.42979	14.7021	0.207092	1.92199	2.27896	1.9409	2.6052	2.36643	2.45626	2.35225	2.45863	2.68558	2.19622	1.7305	1.99291	2.04255	2.12057	2.39716	2.31915	1.22695	2.38298	2.21277	2.07092	2.80142	2.94326	1.78723	2.53901	2.77305	2.17021	2.90071	2.29787	2.15603	2.58865	2.31206	2.56028	2.35461	2.46099	2.53191	2.73759	2.78723	2.22695	2.38298	1.97872
	$50k-$75k	131	0.264113	2.31654	2.21272	2.42036	14.3969	0.207634	1.90076	2.12468	1.9542	2.68957	2.3944	2.42494	2.31552	2.47837	2.75318	2.12977	1.76336	1.92366	2.01527	2.00763	2.35115	2.01527	1.12977	2.38931	2.34351	2.03817	2.9313	3.09924	1.81679	2.54962	2.81679	2.24427	2.67939	2.35115	1.9542	2.57252	2.41985	2.41221	2.41985	2.60305	2.60305	2.83969	2.81679	2.0229	2.45038	1.91603
	$75k-$100k	117	0.235887	2.34843	2.17664	2.52023	14.7436	0.34359	1.849	2.14815	1.92877	2.54701	2.41026	2.4245	2.46724	2.64957	2.88034	2.17949	1.81197	1.8547	1.88034	2.13675	2.18803	2.11966	1.2735	2.23932	2.2735	1.88889	2.84615	2.90598	1.88889	2.47009	2.87179	2.15385	2.69231	2.42735	2.33333	2.57265	2.49573	2.74359	2.51282	2.69231	2.66667	2.96581	3.00855	2.11966	2.49573	1.92308
	$100k+	107	0.215726	2.32461	2.14704	2.50218	14.5607	0.35514	1.82243	2.05296	1.95639	2.57321	2.33022	2.44237	2.33022	2.70717	2.88474	2.14642	1.59813	1.86916	2	2.05607	2.1028	2	1.02804	2.36449	2.47664	1.98131	2.8972	2.84112	1.68224	2.33645	2.97196	2.14019	2.7757	2.41121	2.1028	2.3271	2.56075	2.70093	2.70093	2.71963	2.73832	3.00935	2.90654	2.08411	2.43925	1.91589
Employment
	Unemployed	10	0.0201613	1.95	1.84	2.06	11	0.22	1.5	1.8	1.56667	2.2	2.13333	2.03333	2.06667	2.23333	2.36667	1.6	1.1	1.5	1.9	1.5	2	1.9	0.6	1.7	2.4	1.3	2.5	2.8	1.1	2.4	2.9	1.5	2.9	1.7	2	2.2	2	2.1	2.2	2.4	2	2.5	2.6	1	2.3	1.5
	Part-Time	35	0.0705645	2.17143	2.12	2.22286	12.6857	0.102857	1.81905	2.09524	2.04762	2.47619	2.1619	1.99048	2.21905	2.3619	2.44762	2.09524	1.88571	2	1.57143	1.94286	2.17143	2.17143	1.42857	2.17143	2.54286	1.82857	2.65714	2.94286	1.62857	2.34286	2.51429	1.77143	2.34286	1.85714	1.94286	2.6	2.11429	2.42857	2.08571	2.57143	2.25714	2.37143	2.71429	2.11429	2.31429	1.85714
	Self-Employed	41	0.0826613	2.16911	2.08293	2.25528	12.6829	0.172358	1.86179	2.13008	1.7561	2.49593	2.17073	2.13821	2.23577	2.26016	2.5935	2.04878	1.63415	1.97561	1.97561	2	2.29268	2.09756	1.07317	2.04878	2.14634	1.82927	2.68293	2.97561	1.56098	2.53659	2.41463	1.90244	2.56098	1.95122	2.2439	2.19512	2.26829	2.39024	2.17073	2.21951	2.34146	2.68293	2.7561	1.97561	2.41463	1.7561
	Student	20	0.0403226	2.23167	2.15667	2.30667	13.55	0.15	2.1	2.38333	1.55	2.41667	2.33333	2.2	2.33333	2.35	2.48333	2.16667	2.1	2.05	2.15	2.55	2.5	2.1	1	2	1.65	1.85	2.45	2.95	2.25	2.45	2.3	1.9	2.65	2.05	2.3	2.4	2.3	2.7	2	2.35	2.4	2.4	2.65	2.05	2.6	1.85
	Full-Time	265	0.534274	2.32063	2.17182	2.46943	14.4189	0.29761	1.86038	2.10189	1.93459	2.60755	2.35472	2.39748	2.37107	2.59119	2.85786	2.12956	1.76981	1.87925	1.93208	2.06792	2.22642	2.01132	1.20755	2.35472	2.24151	2.08679	2.82264	2.91321	1.84151	2.3434	2.87925	2.15472	2.66415	2.37358	2.13208	2.50566	2.47547	2.59245	2.53962	2.64151	2.69057	3	2.88302	2.14717	2.36604	1.87547
	Homemaker	40	0.0806452	2.50417	2.38	2.62833	16.35	0.248333	1.86667	2.44167	2.24167	2.78333	2.56667	2.80833	2.525	2.63333	2.95	2.225	1.525	1.925	2.15	2.175	2.475	2.675	1.025	2.9	2.8	2.025	3.175	3.15	1.725	2.85	3.125	2.575	3.175	2.675	2.175	2.8	2.6	2.525	2.5	2.875	2.725	3.075	3.05	2.075	2.525	2.075
	Retired	78	0.157258	2.51538	2.32821	2.70256	16.9744	0.374359	1.98718	2.28632	2.05556	2.74359	2.56838	2.88034	2.47009	2.80342	2.93162	2.42735	1.67949	2.01282	2.26923	2.17949	2.37179	2.30769	1.16667	2.46154	2.53846	2.0641	3.19231	2.97436	1.78205	2.79487	3.12821	2.57692	3.25641	2.80769	2.10256	2.69231	2.61538	2.89744	2.82051	2.69231	2.88462	2.94872	2.96154	2.28205	2.71795	2.28205
Relationship
	Single	80	0.16129	2.05125	1.975	2.1275	11.9625	0.1525	1.83333	2.07917	1.47083	2.44167	2.05	1.9875	2.11667	2.125	2.475	1.93333	1.625	1.8	2.075	1.975	2.2	2.0625	1.1125	2.1875	1.1125	1.875	2.5375	2.9125	1.7125	2.2125	2.225	1.675	2.45	1.8375	1.925	2.2625	2.1625	2.325	1.95	2.1	2.225	2.4375	2.7625	1.9	2.2	1.7
	Steady	37	0.0745968	2.19279	2.05946	2.32613	12.8649	0.266667	1.85586	2.02703	2	2.12613	2.28829	2.22523	2.40541	2.44144	2.5045	2.05405	1.75676	1.94595	1.86486	2.10811	2.24324	1.72973	1.32432	2.05405	2.62162	1.48649	2.13514	2.75676	1.72973	2.43243	2.7027	2	2.43243	2.24324	2.37838	2.51351	2.32432	2.35135	2.45946	2.51351	2.37838	2.54054	2.59459	2.02703	2.24324	1.89189
	Living	59	0.118952	2.27966	2.12429	2.43503	13.7966	0.310734	1.79661	2.01695	1.90395	2.57062	2.33333	2.49153	2.37853	2.59322	2.69492	2.01695	1.62712	1.86441	1.89831	2.15254	2.11864	1.77966	0.898305	2.22034	2.59322	2.15254	2.77966	2.77966	1.69492	2.45763	2.84746	2.35593	2.79661	2.32203	2.23729	2.49153	2.40678	2.61017	2.47458	2.69492	2.54237	2.74576	2.79661	1.88136	2.35593	1.81356
	Married	282	0.568548	2.44965	2.29456	2.60473	15.7908	0.310165	1.90426	2.2234	2.1253	2.72459	2.49527	2.60638	2.44326	2.72695	2.96217	2.28487	1.79433	1.92908	1.98936	2.12057	2.3156	2.23404	1.2305	2.44681	2.69858	2.0922	3.07092	3.01064	1.84752	2.56028	3.07801	2.34043	2.9078	2.57092	2.15603	2.61702	2.55674	2.72695	2.69149	2.76241	2.80142	3.09929	2.98582	2.2305	2.58156	2.04255
	Divorced	24	0.0483871	2.32778	2.21389	2.44167	15.1667	0.227778	1.97222	2.27778	1.63889	2.77778	2.40278	2.375	2.36111	2.48611	2.81944	2.16667	1.625	2.125	2.16667	1.95833	2.45833	2.41667	1.125	2.625	1.16667	1.95833	2.95833	3.41667	1.83333	2.66667	2.70833	2	2.79167	2.33333	2.08333	2.58333	2.41667	2.58333	2.20833	2.66667	2.66667	2.875	2.91667	2.20833	2.29167	2
	Widowed	7	0.0141129	2.03333	1.91429	2.15238	13.2857	0.238095	2.04762	2.09524	1.2381	2.19048	2	1.80952	2.38095	2.14286	2.28571	2.14286	1.71429	2.28571	2.14286	1.85714	2.42857	2	1.57143	1.57143	0.571429	1.71429	2.71429	2.14286	1.57143	2.28571	2.14286	1.71429	2	1.71429	2.42857	2.57143	2.14286	2.14286	2	2.28571	2.28571	2.28571	2.28571	2.42857	2	2
Parenting
	No Children	182	0.366935	2.15971	2.08498	2.23443	12.8407	0.149451	1.89194	2.11355	1.7967	2.41758	2.20513	2.15018	2.27656	2.29304	2.52564	1.92674	1.71429	1.87912	2.08242	2.07143	2.38462	1.88462	1.1044	2.1978	2.08791	1.85165	2.56593	2.83516	1.70879	2.23626	2.67033	1.89011	2.53297	2.02747	2.13736	2.43407	2.25824	2.34615	2.2033	2.32967	2.34615	2.58242	2.64835	1.88462	2.1978	1.6978
	Single-Parent	28	0.0564516	2.22738	2.0881	2.36667	14	0.278571	1.79762	2.04762	1.67857	2.64286	2.27381	2.20238	2.27381	2.36905	2.78571	2.20238	1.5	1.82143	2.07143	1.57143	2.10714	2.46429	1.03571	2.35714	1.64286	1.82143	3.10714	3	1.67857	2.64286	2.5	1.89286	2.53571	2.17857	1.64286	2.64286	2.53571	2.5	1.96429	2.64286	2.57143	2.89286	2.89286	2.17857	2.35714	2.07143
	Co-Parent	13	0.0262097	2.3	2.13846	2.46154	14.2308	0.323077	1.89744	2.07692	1.89744	2.53846	2.28205	2.15385	2.28205	2.69231	2.84615	2.33333	2.23077	1.76923	1.69231	2.23077	2.23077	1.76923	1.53846	2.07692	2.07692	2.30769	2.76923	2.53846	1.92308	2.46154	2.46154	2.30769	2.15385	2	1.92308	2.76923	2.15385	2.61538	2.53846	2.92308	2.69231	2.84615	3	2.38462	2.61538	2
	Two-Parent	151	0.304435	2.42097	2.25916	2.58278	15.5497	0.32362	1.90508	2.16115	2.06402	2.72848	2.43709	2.59823	2.43709	2.72627	2.94481	2.20751	1.86755	1.96026	1.88742	2.11921	2.19205	2.17219	1.23179	2.44371	2.51656	2.17881	3.09272	2.91391	1.86093	2.49669	2.95364	2.35762	2.88079	2.55629	2.19205	2.57616	2.54305	2.72185	2.70199	2.75497	2.7947	3.06623	2.97351	2.19205	2.46358	1.96689
	Not Home	111	0.22379	2.51081	2.32012	2.7015	16.4865	0.381381	1.83784	2.30631	2.08108	2.76877	2.60661	2.77778	2.45946	2.81982	3.02102	2.42943	1.59459	1.94595	1.97297	2.17117	2.2973	2.45045	1.15315	2.45045	2.63964	2.00901	3.01802	3.27928	1.83784	2.8018	3.18018	2.45946	3.10811	2.76577	2.20721	2.56757	2.6036	2.88288	2.77477	2.8018	2.85586	3.12613	3.08108	2.30631	2.77477	2.20721
Parenting - Females
	No Children	104	0.209677	2.2016	2.12244	2.28077	13.0481	0.158333	1.87179	2.13782	1.86218	2.50641	2.23397	2.24359	2.27885	2.35897	2.58333	1.9391	1.66346	1.81731	2.13462	2.07692	2.43269	1.90385	1.16346	2.34615	2.07692	1.91346	2.65385	2.95192	1.72115	2.24038	2.74038	1.98077	2.63462	2.11538	2.22115	2.44231	2.17308	2.38462	2.29808	2.39423	2.43269	2.625	2.69231	1.88462	2.18269	1.75
	Single-Parent	22	0.0443548	2.23485	2.06061	2.40909	14.2273	0.348485	1.66667	2.06061	1.68182	2.71212	2.18182	2.27273	2.33333	2.45455	2.86364	2.12121	1.27273	1.77273	1.95455	1.54545	2.04545	2.59091	0.954545	2.54545	1.54545	1.90909	3.18182	3.04545	1.68182	2.5	2.36364	1.86364	2.77273	2.18182	1.72727	2.77273	2.5	2.54545	2.09091	2.72727	2.63636	2.86364	3.09091	2.04545	2.36364	1.95455
	Co-Parent	7	0.0141129	2.19048	2.05714	2.32381	12.4286	0.266667	1.85714	2.09524	1.7619	2.28571	2.28571	1.90476	2.28571	2.42857	2.80952	2.19048	2.42857	1.71429	1.42857	2	2.14286	2.14286	1.57143	2	1.71429	2	2.42857	2.42857	1.85714	2.71429	2.28571	1.85714	1.85714	2	2	2.85714	2	2.57143	2	2.71429	2.42857	3	3	2	2.71429	1.85714
	Two-Parent	85	0.171371	2.38588	2.23294	2.53882	15.1882	0.305882	1.79608	2.10588	2.10196	2.77255	2.38824	2.55686	2.32941	2.71373	2.92941	2.16471	1.72941	1.88235	1.77647	2.07059	2.08235	2.16471	1.2	2.58824	2.51765	2.22353	3.10588	2.98824	1.64706	2.51765	3	2.29412	2.83529	2.54118	2	2.55294	2.43529	2.61176	2.71765	2.81176	2.75294	3.02353	3.01176	2.08235	2.49412	1.91765
	Not Home	59	0.118952	2.54068	2.35254	2.72881	16.8136	0.376271	1.76271	2.35028	2.13559	2.83616	2.67797	2.89831	2.49718	2.83051	2.9887	2.42938	1.45763	1.81356	2.01695	2.11864	2.38983	2.54237	1.11864	2.66102	2.62712	2.05085	3.10169	3.35593	1.83051	2.79661	3.40678	2.45763	3.27119	2.9661	2.28814	2.55932	2.64407	2.76271	2.84746	2.88136	2.72881	3.08475	3.15254	2.27119	2.84746	2.16949
Parenting - Males
	No Children	78	0.157258	2.10385	2.03504	2.17265	12.5641	0.137607	1.9188	2.0812	1.7094	2.29915	2.16667	2.02564	2.2735	2.20513	2.44872	1.91026	1.78205	1.96154	2.01282	2.0641	2.32051	1.85897	1.02564	2	2.10256	1.76923	2.44872	2.67949	1.69231	2.23077	2.57692	1.76923	2.39744	1.91026	2.02564	2.42308	2.37179	2.29487	2.07692	2.24359	2.23077	2.52564	2.58974	1.88462	2.21795	1.62821
	Single-Parent	6	0.0120968	2.2	2.18889	2.21111	13.1667	0.0222222	2.27778	2	1.66667	2.38889	2.61111	1.94444	2.05556	2.05556	2.5	2.5	2.33333	2	2.5	1.66667	2.33333	2	1.33333	1.66667	2	1.5	2.83333	2.83333	1.66667	3.16667	3	2	1.66667	2.16667	1.33333	2.16667	2.66667	2.33333	1.5	2.33333	2.33333	3	2.16667	2.66667	2.33333	2.5
	Co-Parent	6	0.0120968	2.42778	2.23333	2.62222	16.3333	0.388889	1.94444	2.05556	2.05556	2.83333	2.27778	2.44444	2.27778	3	2.88889	2.5	2	1.83333	2	2.5	2.33333	1.33333	1.5	2.16667	2.5	2.66667	3.16667	2.66667	2	2.16667	2.66667	2.83333	2.5	2	1.83333	2.66667	2.33333	2.66667	3.16667	3.16667	3	2.66667	3	2.83333	2.5	2.16667
	Two-Parent	66	0.133065	2.46616	2.29293	2.63939	16.0152	0.346465	2.04545	2.23232	2.01515	2.67172	2.5	2.65152	2.57576	2.74242	2.96465	2.26263	2.04545	2.06061	2.0303	2.18182	2.33333	2.18182	1.27273	2.25758	2.51515	2.12121	3.07576	2.81818	2.13636	2.4697	2.89394	2.43939	2.93939	2.57576	2.43939	2.60606	2.68182	2.86364	2.68182	2.68182	2.84848	3.12121	2.92424	2.33333	2.42424	2.0303
	Not Home	52	0.104839	2.47692	2.28333	2.67051	16.1154	0.387179	1.92308	2.25641	2.01923	2.69231	2.52564	2.64103	2.41667	2.80769	3.05769	2.42949	1.75	2.09615	1.92308	2.23077	2.19231	2.34615	1.19231	2.21154	2.65385	1.96154	2.92308	3.19231	1.84615	2.80769	2.92308	2.46154	2.92308	2.53846	2.11538	2.57692	2.55769	3.01923	2.69231	2.71154	3	3.17308	3	2.34615	2.69231	2.25

## Sheet: MANOVAs with Tukeys (a=0.1)
Nested Effect Analysis
Statistical significance Tukey’s HSD test (or t-test if pairwise comparison)
~ p<0.10, * p<0.05, ** p<0.01, ***p<0.001			MANOVA		Effect Size:			MANOVA		Effect Size:													MANOVA		Effect Size:		MANOVA									MANOVA		Effect Size:		MANOVA		Effect Size:		MANOVA		Effect Size:
Cohen’s d effect sizes			Gender					Income		Note: Group top 3 income ranges													Age				All Other Age Groups									Parenting				Children				Active Parents
MANOVA					Male -					Highest -						High -				Mid -					Older - All				Midlife -				Establ -					Children -				Not Home -				Two P -		Two P -
	ANOVAs				Female					Low		Mid		High		Low		Mid		Low					Other Ages				Young		Establ		Young					No Children				Active Parent				Single P		Co-P
WBAL Overall			0.962		0.004			0.984		-0.0063		0.0111		-0.0415		0.0304		0.0489		-0.0157			0.00678	**	0.312	**	0.959		-0.03		-0.03		-0.004			0.00014	***	0.354	***	0.151		0.173		0.415		0.277		0.143
	Mindset Positivity		0.857		0.0165			0.0279	*	0.294		0.281		0.0262		0.266		0.254		0.005			0.0563	~	0.216	~	0.272		0.197		0.008		0.178			0.000112	***	0.364	***	0.303		0.122		0.889		0.0965		-0.0121
	Wellsprings		0.787		0.0246			0.987		-0.0167		0.0197		-0.0233		0.00506		0.0432		-0.0353			0.00303	**	0.343	**	0.948		0.03		0.035		-0.004			0.000281	***	0.34	***	0.197		0.155		0.596		0.203		0.151
WBAL Domains			0.9907					0.1369															0.01387	*		*	0.5237									1.744e-05	***			0.2726				0.7489
	WBAL Experiences		0.9161		0.00955			0.8344		-0.104		-0.0982		-0.0449		-0.0624		-0.0545		-0.00986			0.02177	*	0.266	*	0.716		-0.1		-0.02		-0.086			0.009741	**	0.241	***
	WBAL Feelings		0.9749		0.00286			0.7481		0.0824		0.1		-0.0219		0.0982		0.115		-0.0128			0.003436	**	0.334	**	0.9431		0.03		-0.01		0.04			9.962e-06	***	0.411	***
WBAL Factors			0.1064					0.1667															0.07184	~			0.0807	~								3.147e-06	***			0.09838	~			0.4328
	Body		0.0323248	*	0.19342	*		0.792608		-0.11814		-0.0971105		-0.0385412		-0.0764626		-0.0553723		-0.0228384			0.149		0.165		0.059	~	-0.326222	*	-0.1061		-0.20393			0.769058		-0.0273359		0.622189		-0.0586609		0.856103		0.120512		0.016334
	Mind		0.918703		0.00930855			0.275684		-0.235198		-0.0755223		-0.104062		-0.14095		0.0259986		-0.161286			0.135		0.171		0.996		0.00966619		-0.000789128		0.0105383			0.432334		0.0732308		0.141902		0.173953		0.822969		0.115232		0.108808
	Connection		0.456354		-0.0676488			0.995351		0.0176293		0.00560622		0.0330486		-0.0135673		-0.0263028		0.0117735			0.173		0.161		0.746		-0.101403		-0.0290189		-0.0695399			0.00706726	**	0.252763	**	0.463418		0.0884634		0.132246		0.426642		0.140872
	Purpose		0.112243		-0.144453			0.616188		-0.0275648		-0.139339		0.0314676		-0.0551344		-0.168598		0.0961883			0.0364	*	0.25	*	0.775		0.0908484		0.0514793		0.0392122			0.000256409	***	0.337325	***	0.492096		0.0821318		0.694		0.108516		0.224124
	Activity Balance		0.753369		0.0285327			0.92916		-0.0370797		-0.0703784		-0.0874306		0.0445489		0.0169156		0.0285946			0.0192	*	0.269	*	0.562		-0.128306		-0.00653623		-0.125923			0.00140977	**	0.295155	**	0.0471018	*	0.239985	*	0.580564		0.193235		0.160165
	Excitement Balance		0.499875		-0.0611327			0.992315		-0.0145961		0.0184164		0.0175381		-0.0312273		0.000973242		-0.0319958			0.00118	**	0.377	**	0.373		0.0512705		-0.121069		0.171209			3.16867e-06	***	0.435554	***	0.024335	*	0.271758	*	0.0727498	~	0.395504		0.41783
	Openness		0.387972		0.0788395			0.620605		-0.0293973		0.00671324		-0.15803		0.112988		0.152298		-0.0334237			0.00064	***	0.25	***	0.481		-0.150349		-0.0879282		-0.0668384			0.113557		0.147083		0.671461		0.0511304		0.670597		0.160952		0.154422
	Significance		0.867572		-0.0151712			0.201249		0.232592		0.217313		0.0590295		0.170708		0.156123		0.0135452			0.216		0.141		0.812		0.0852186		0.0224205		0.0606615			1.69297e-05	***	0.399969	***	0.215732		0.149482		0.253123		0.338266		0.0253583
	Efficacy		0.818259		-0.0209201			0.258682		0.203833		0.14859		0.0044939		0.198296		0.142952		0.0645135			0.0258	*	0.253	*	0.425		0.133957		0.136238		0.00554424			1.00248e-06	***	0.454492	***	0.315882		0.120951		0.651848		0.174018		0.126284
	Wellness		0.532835		0.0568984			0.955869		-0.0426465		0.0217399		-0.033477		-0.0109949		0.0515502		-0.0591578			0.00726	**	0.314	**	0.924		0.049402		0.00942991		0.039733			9.90812e-05	***	0.362265	***	0.077145	~	0.214494	~	0.912612		0.00746571		-0.113622
WBAL Items			0.002	**				0.1341															0.06909	~			0.001067	**								6.031e-06	***			0.02835	*			0.048	*
	Move Regularly		0.01776	*	0.215	*		0.610974		-0.10816		-0.133211		-0.170988		0.0657356		0.0387093		0.0267387			0.806		0.028		0.00798571	**	-0.402987	**	-0.242378	~	-0.142432			0.831471		0.0195746		0.0860472	~	-0.20829	~	0.172896		0.309974		-0.279621
	Nourish Healthily		0.05508	~	0.173	~		0.781309		-0.104146		-0.0470176		0.0119278		-0.114207		-0.058359		-0.0598382			0.0997	~	0.191	~	0.340199		-0.184896		-0.00414818		-0.173015			0.603751		0.0480937		0.892616		0.0162142		0.755512		0.116734		0.176208
	Rest and Recover		0.5077		0.0602			0.712626		-0.0352824		-0.0131564		0.105985		-0.137603		-0.119181		-0.0225696			0.169		0.158		0.516897		-0.132167		0.00330173		-0.136078			0.171759		-0.12624		0.599328		0.0623366		0.577751		-0.160102		0.192966
	Create, Learn and Explore		0.2407		0.107			0.796933		-0.0566979		0.0440336		-0.0703469		0.0134757		0.110765		-0.0976536			0.409		0.095		0.84228		-0.0756396		-0.0184528		-0.0574171			0.892246		0.012663		0.373823		0.106269		0.0632696	~	0.487172	~	-0.0952344
	Savor and Appreciate		0.8633		0.0157			0.192953		-0.239452		-0.207107		-0.0755687		-0.173981		-0.139279		-0.0362601			0.628		0.057		0.35747		-0.182856		-0.107793		-0.0722609			0.115099		-0.147582		0.429704		0.0948091		0.936504		0.0675762		-0.029862
	Reflect Gratefully		0.3329		-0.0877			0.176793		-0.241301		-0.0118044		-0.0934286		-0.150075		0.0802911		-0.226537			0.0532	~	0.219	~	0.131717		0.257774		0.115122		0.151921			0.00208923	**	0.284956	**	0.0794718	~	0.205732	~	0.204228		-0.234259		0.381684
	Build Community		0.9338		0.00752			0.417204		-0.175144		-0.0869192		-0.216879		0.0384249		0.115526		-0.077886			0.451		0.086		0.541897		-0.128756		-0.0971379		-0.0359163			0.358199		0.0858381		0.623587		-0.0578322		0.432978		0.175655		-0.264507
	Bond Closely		0.003331	**	-0.268	**		0.780527		-0.0142796		-0.0194027		0.0999542		-0.111107		-0.117414		0.00480063			0.592		0.061		0.806272		-0.0862823		-0.0305136		-0.0573441			0.0496534	*	0.18459	*	0.777652		0.0337712		0.617781		0.0646764		0.272426
	Love Securely		0.2934		0.0958			0.520795		0.187655		0.0971014		0.150117		0.0416908		-0.049198		0.0887344			0.113		0.184		0.820743		-0.0124495		0.0593203		-0.0718378			0.00581195	**	0.254544	**	0.0813539	~	0.21022	~	0.00573857	**	0.633181	**	0.312369
	Contribute, Serve and Earn		0.4638		-0.0666			0.670772		-0.070476		-0.0476463		0.0782683		-0.143229		-0.12516		-0.0255371			0.357		0.105		0.778565		-0.0885076		-0.0556701		-0.031959			0.0419649	*	0.190442	*	0.396626		-0.0999028		0.307306		0.27948		-0.119875
	Provide and Nurture		0.2529		-0.104			0.81621		0.0778565		-0.0300997		0.0439409		0.0369259		-0.076525		0.109692			0.0862	~	0.204	~	0.0682907	~	0.299471	~	0.0968882		0.209422			1.15282e-05	***	0.40672	***	0.680246		-0.0488515		0.586097		-0.0123443		0.310056
	Kindness and Grace		0.03815	*	-0.187	*		0.232749		-0.0981149		-0.271552		-0.068017		-0.0351886		-0.199103		0.147613			0.016	*	0.285	*	0.729867		-0.00430011		0.0800206		-0.084191			0.0477125	*	0.182877	*	0.00106833	**	0.407406	**	0.398224		-0.0822674		0.359466
	Active and Engaged		0.1073		0.146			0.63161		-0.0909783		-0.114266		-0.177307		0.0843505		0.0587252		0.0242929			0.425		0.091		0.0184813	*	-0.357409	*	-0.0707289		-0.29143	~		0.213543		0.115547		0.995993		-0.000600454		0.729807		0.15863		-0.0535153
	Mindful and Present		0.8796		0.0137			0.43478		-0.184315		-0.198717		-0.12787		-0.0613197		-0.0724129		0.00922951			0.00173	**	0.365	**	0.935872		0.0428255		0.000457581		0.0428927			0.000149458	***	0.352603	***	0.0237299	*	0.274611	*	0.797409		-0.135949		0.0297737
	Calm and Restful		0.236		-0.108			0.595136		0.170075		0.136556		0.0874832		0.0816468		0.0467184		0.0364173			0.0958	~	0.19	~	0.86854		0.00782232		0.0574837		-0.0500846			0.00915055	**	0.240453	**	0.0139991	*	0.299526	*	0.0709521	~	0.394178		0.373399
	Adventurous and Curious		0.6584		0.04			0.910868		-0.0249326		-0.0872986		-0.0116513		-0.0131373		-0.0732658		0.058564			0.975		0.004		0.324292		-0.0833733		-0.17486		0.0833638			5.29974e-05	***	0.378396	***	0.222926		0.145196		0.159184		0.417358		0.0408851
	Harmonious and Attentive		0.1968		-0.117			0.370603		-0.111001		0.0829244		0.0740974		-0.18259		0.0109835		-0.188059			0.0494	*	0.227	*	0.479807		0.040062		-0.106806		0.144275			0.000577364	***	0.319969	***	0.013402	*	0.299691	*	0.0383849	*	0.285993		0.675919	~
	Trusting and Safe		0.2839		-0.0972			0.836671		0.0899155		0.0499594		-0.0135718		0.100382		0.0618018		0.0409072			0.263		0.128		0.257893		0.169996		-0.0393765		0.20891			3.44049e-06	***	0.434652	***	0.0342787	*	0.255707	*	0.117143		0.299349		0.411121
	Proud and Mattering		0.6844		0.037			0.142603		-0.0435194		0.122265		-0.18884		0.132208		0.284165	.	-0.151041			0.0099	**	0.298	**	0.0204672	*	-0.366483	*	-0.127781		-0.238492			0.955057		-0.00522901		0.456636		0.0889286		0.0996117	~	0.440635	~	0.202754
	Belonging and Accepted		0.992		-0.000908			0.276916		-0.22263		-0.212985		-0.211283		-0.0134563		0.000111817		-0.0136773			0.0236	*	0.256	*	0.803129		0.0443815		0.0750576		-0.0308374			0.193147		0.121617		0.824069		-0.0264719		0.833252		-0.0535842		-0.182512
	Gentle and Loved		0.09791	~	0.151	~		0.369413		0.226078		0.12488		0.0610608		0.155383		0.0627938		0.086964			0.411		0.093		0.395195		-0.0287136		-0.151217		0.119248			0.00896067	**	0.240517	**	0.505381		0.0804108		0.497267		0.0059635		0.3469
	Capable and Confident		0.1989		0.117			0.156994		0.115331		0.235773		-0.0374927		0.143725		0.258846		-0.109401			0.0295	*	0.252	*	0.959149		-0.0373844		-0.0136192		-0.0235148			0.000816215	***	0.30902	***	0.158899		0.171283		0.675432		0.172794		0.0815962
	Considerate and Responsible		0.5865		-0.0495			0.169326		0.275526		0.233558		0.155598		0.121417		0.0742869		0.0502618			0.00712	**	0.314	**	0.133807		0.261333		0.0390223		0.214072			0.000152055	***	0.354255	***	0.193094		0.156058		0.0146346	*	0.632013	*	0.12469
	Caring and Compassionate		0.1968		-0.117			0.252968		0.234095		0.104144		0.0263774		0.206121		0.0785323		0.118396			0.0416	*	0.243	*	0.93725		0.00892056		0.039554		-0.0302628			2.43595e-05	***	0.389902	***	0.680158		0.0498257		0.741361		0.0964116		-0.15993
	Vital and Strong		0.6827		0.037			0.521161		0.180552		0.128178		0.0670033		0.1144		0.0582111		0.0610563			0.0018	**	0.355	**	0.750342		0.0716912		0.0822415		-0.00595018			1.97819e-05	***	0.392901	***	0.417376		0.0974553		0.57857		0.20121		0.102522
	Satisfied and Fulfilled		0.7896		0.0233			0.186891		0.23992		0.164869		0.0430598		0.201965		0.122916		0.0890867			0.00556	**	0.321	**	0.378809		0.112149		0.158273		-0.0410152			3.84089e-06	***	0.4285	***	0.409665		0.0995148		0.590481		0.161693		0.21667
	Peaceful and Serene		0.2007		-0.116			0.354055		0.112339		0.086384		-0.104462		0.20498		0.181416		0.0260098			0.00789	**	0.313	**	0.401164		0.16573		0.11021		0.0575929			0.000339932	***	0.333392	***	0.339069		0.115905		0.928288		0.0703874		-0.0268095
	Joyful and Confident		0.1362		0.135			0.537337		-0.120298		0.0539529		-0.0318562		-0.0898417		0.0847471		-0.168394			0.00673	**	0.306	**	0.63727		0.0585743		-0.0655242		0.119291			0.000719263	***	0.315422	***	0.449257		0.0903329		0.838575		0.0115286		-0.157071
	Aware and Appreciative		0.8048		-0.0224			0.893497		0.0489724		-0.0100916		-0.0512051		0.0927772		0.038703		0.055467			0.000951	***	0.456	***	0.911246		0.051031		0.036274		0.0171457			0.00040947	***	0.327944	***	0.0174476	*	0.286413	*	0.787083		0.0939744		-0.13916
	Content and Peaceful		0.7352		0.0308			0.971621		-0.0502998		-0.00012129		-0.00607552		-0.0422827		0.00565008		-0.0478624			0.0217	*	0.265	*	0.911385		0.00436768		0.0468035		-0.040333			0.00125201	**	0.301075	**	0.127956		0.184715		0.923086		-0.0824339		-0.0241534
SIGNIFICANCE SUMMARY
Significant at alpha = 0.1 and Cohen's d > 0.2
MANOVAs:
WBAL Domains																							0.01387	*		*										1.744e-05	***
	WBAL Factors																						0.07184	~			0.0807	~								3.147e-06	***			0.09838	~
		WBAL Items	0.002	**																			0.06909	~			0.001067	**								6.031e-06	***			0.02835	*			0.048	*
ANOVAS:
WBAL Overall																							0.00678	**	0.312	**										0.00014	***	0.354	***
	Mindset Positivity							0.0279	*														0.0563	~	0.216	~										0.000112	***	0.364	***
	Wellsprings																						0.00303	**	0.343	**										0.000281	***	0.34	***
Experiences																							0.02177	*	0.266	*										0.009741	**	0.241	***
	Body		0.0323248																								0.059	~	-0.326222	*
		Move Regularly	0.01776	*	0.215	*																					0.00798571	**	-0.402987	**	-0.242378	~								0.0860472	~	-0.20829	~
		Nourish Healthily	0.05508	~		~																	0.0997	~		~
		Rest & Recover
	Mind		0.918703
		Create, Learn & Explore																																										0.0632696	~	0.487172	~
		Savor & Appreciate
		Reflect Gratefully																					0.0532	~	0.219	~										0.00208923	**	0.284956	**	0.0794718	~	0.205732	~
	Connection		0.456354																																	0.00706726	**	0.252763	**
		Build Community
		Bond Closely	0.003331	**	-0.268	**																														0.0496534	*		*
		Love Securely																																		0.00581195	**	0.254544	**	0.0813539	~	0.21022	~	0.00573857	**	0.633181	**
	Purpose		0.112243																				0.0364	*	0.25	*										0.000256409	***	0.337325	***
		Contribute, Serve & Earn																																		0.0419649	*		*
		Provide & Nurture																					0.0862	~	0.204	~	0.0682907	~	0.299471	~						1.15282e-05	***	0.40672	***
		Kindness & Grace	0.03815	*		*																	0.016	*	0.285	*										0.0477125	*		*	0.00106833	**	0.407406	**
	Activity Range		0.753369																				0.0192	*	0.269	*										0.00140977	**	0.295155	**	0.0471018	*	0.239985	*
		Active & Engaged																									0.0184813	*	-0.357409	*			-0.29143	~
		Mindful & Present																					0.00173	**	0.365	**										0.000149458	***	0.352603	***	0.0237299	*	0.274611	*
		Calm & Restful																					0.0958	~		~										0.00915055	**	0.240453	**	0.0139991	*	0.299526	*	0.0709521	~
Feelings																							0.003436	**	0.334	**										9.962e-06	***	0.411	***
	Openness		0.387972																				0.00064	***	0.25	***
		Adventurous & Curious																																		5.29974e-05	***	0.378396	***
		Harmonious & Attentive																					0.0494	*	0.227	*										0.000577364	***	0.319969	***	0.013402	*	0.299691	*	0.0383849	*			0.675919	~
		Trusting & Safe																																		3.44049e-06	***	0.434652	***	0.0342787	*	0.255707	*
	Significance		0.867572																																	1.69297e-05	***	0.399969	***
		Proud & Mattering																0.284165	~				0.0099	**	0.298	**	0.0204672	*	-0.366483	*														0.0996117	~	0.440635	~
		Belonging & Accepted																					0.0236	*	0.256	*
		Gentle & Loved	0.09791	~		~																														0.00896067	**	0.240517	**
	Efficacy		0.818259																				0.0258	*	0.253	*										1.00248e-06	***	0.454492	***
		Capable & Confident																					0.0295	*	0.252	*										0.000816215	***	0.30902	***
		Considerate & Responsible																					0.00712	**	0.314	**										0.000152055	***	0.354255	***					0.0146346	*	0.632013	*
		Caring & Compassionate																					0.0416	*	0.243	*										2.43595e-05	***	0.389902	***
	Wellness		0.532835																				0.00726	**	0.314	**										9.90812e-05	***	0.362265	***	0.077145	~	0.214494	~
		Vital & Strong																					0.0018	**	0.355	**										1.97819e-05	***	0.392901	***
		Satisfied & Fulfilled																					0.00556	**	0.321	**										3.84089e-06	***	0.4285	***
		Peaceful & Serene																					0.00789	**	0.313	**										0.000339932	***	0.333392	***
	Excitement Range		0.499875																				0.00118	**	0.377	**										3.16867e-06	***	0.435554	***	0.024335	*	0.271758	*	0.0727498	~
		Joyful & Confident																					0.00673	**	0.306	**										0.000719263	***	0.315422	***
		Aware & Appreciative																					0.000951	***	0.456	***										0.00040947	***	0.327944	***	0.0174476	*	0.286413	*
		Content & Peaceful																					0.0217	*	0.265	*										0.00125201	**	0.301075	**
[truncated: 34 more columns]

## Sheet: Z Scores with Z-Tests
Z-Scores by Demographic			Overall			Top & Bottom Deciles					Gender					Relationship Status													Age Range (All)									Age Range (Women)									Age Range (Men)
* p<0.05, ** p<0.01, *** p<0.001			Avg	Std Dev		>= 90%ile		<= 10%ile			Female		Male			Single		Steady		Cohabit		Married		Divorced		Widowed			20-29		30-44		45-60		61-69			20-29		30-44		45-60		61-69			20-29		30-44
Overall WellBalance			2.32856	0.764177		1.60645	***	-1.83435	***		-0.0371347		0.00295191			-0.36289	***	-0.177667	***	-0.0639915		0.15845	***	-0.00102601		-0.386335	***		-0.0425914		-0.0558639		-0.0738179		0.252811	***		-0.0638339		-0.0158288		-0.00193476		0.108354	*		-0.000791491		-0.10473
	Total Wellsprings		14.6008	8.25906		1.54613	***	-1.53519	***		-0.0105002		0.0140663			-0.319444	***	-0.210186	***	-0.0973714	*	0.144081	**	0.0685139		-0.15923	***		-0.0753773		-0.0791599		-0.0443912		0.272649	***		-0.110458	*	-0.0654512		0.0357216		0.130888	**		-0.00634689		-0.0958926
	Mindset Positivity (Feelings - Experiences)		0.271371	0.536895		0.255676	***	-0.851176	***		-0.00220374		0.00295217			-0.221405	***	-0.00876205		0.0733169		0.0722572		-0.081195		-0.0619781			-0.201767	***	-0.00136114		0.0132429		0.175534	***		-0.151253	***	0.0301348		-0.0423916		0.231113	***		-0.301164	***	-0.0398047
Experiences			2.19288	0.722245		1.60469	***	-1.62448	***		-0.00151238		0.00202602			-0.301666	***	-0.184725	***	-0.0949575	*	0.140792	**	0.0290934		-0.385729	***		0.0299295		-0.0586013		-0.0830258		0.202246	***		-0.0113215		-0.0279484		0.0137093		0.0287438			0.111101	*	-0.0960159
	Activity Levels
		Active & Engaged	1.75524	0.865881		1.43756	***	-1.23907	***		-0.0483457		0.064765			-0.109994	*	-0.0856478		-0.0579262		0.0713485		-0.0637985		-0.080297			0.152116	***	-0.00337697		-0.139817	**	0.0905924	*		0.0933426	*	-0.0373612		-0.119137	**	-0.111044	*		0.267767	***	0.0381038
		Mindful & Present	2.37661	0.820703		1.43199	***	-1.51012	***		0.023348		-0.0312775			-0.230428	***	-0.261301	***	-0.107807	*	0.107135	*	0.231574	***	-0.14557	**		-0.0271293		-0.0441275		-0.0594184		0.195234	***		-0.0873579		-0.0272889		0.119882	**	0.0617274			0.0913851	*	-0.0646805
		Calm & Restful	2.44677	0.78629		1.3442	***	-1.53577	***		0.0247021		-0.0330914			-0.469641	***	-0.141982	**	-0.0853542		0.197578	***	-0.0912821	*	-0.822564	***		-0.0567224		-0.111707	*	-0.012801		0.253776	***		-0.0428079		-0.00738956		0.0438462		0.137063	**		-0.0841026		-0.239035
	Body		1.87769	0.905801		1.24584	***	-0.968964	***		-0.0852491		0.114202	*		-0.0489675		-0.0241028		-0.0895097	*	0.02933		0.104365	*	0.187603	***		0.167032	***	-0.0331265		-0.144461	**	0.131158	**		0.0807368		-0.175328	***	-0.102634	*	-0.107513	*		0.336837	***	0.140443
		Move Regularly	1.72984	1.2373		0.831991	***	-0.780033	***		-0.0918465	*	0.12304	**		-0.084732		0.0217555		-0.0830197		0.0521197		-0.084732		-0.0125701			0.200778	***	0.0577757		-0.185759	***	0.0226752			0.138851	**	-0.132202	**	-0.202596	***	-0.0939162	*		0.322633	***	0.289661
		Nourish Healthily	1.91532	1.18103		1.07521	***	-0.791622	***		-0.0743907		0.0996555	*		-0.0976456	*	0.0259293		-0.0431113		0.011647		0.177538	***	0.313617	***		0.0993082	*	-0.0740946		-0.0783533		0.151913	***		0.0439366		-0.162935	***	-0.0253219		-0.178469	***		0.208265	***	0.0343427
		Rest & Recover	1.9879	1.172		0.926765	***	-0.625426	***		-0.0257309		0.0344698			0.0743145		-0.104981	*	-0.0764487		0.00124443		0.152528	***	0.132213	**		0.0752419		-0.0631363		-0.0598819		0.127081	**		-0.00366609		-0.102759	*	0.00143354		0.0297133			0.230512	***	-0.0147738
	Mind		2.1586	0.967915		1.21367	***	-1.15649	***		-0.00379431		0.00508295			-0.0820686		-0.135937	**	-0.146349	**	0.0669502		0.123126	**	-0.0654645			-0.0403309		-0.0270187		-0.028722		0.129772	**		-0.0340103		-0.00619032		0.0119192		0.00833184			-0.0527683		-0.0524416
		Create, Learn & Explore	2.08065	1.15188		0.926752	***	-0.819004	***		-0.0455571		0.0610294			-0.0917158	*	0.0238419		0.0624175		0.0346585		-0.106185	*	-0.194033	***		0.0337884		-0.0240174		-0.042539		0.0762026			0.0438436		-0.0281735		-0.106185	*	-0.0700121			0.0140024		-0.0189444
		Savor & Appreciate	2.27218	1.2096		0.923204	***	-0.905839	***		-0.00669054		0.0089628			-0.0596703		-0.0239204		-0.126929	**	0.0359005		0.153898	***	0.129293	**		0.0894981	*	0.015884		-0.094204	*	0.0447571			0.0595937		-0.0258048		-0.0183344		-0.0371234			0.148342	***	0.0667687
		Reflect Gratefully	2.12298	1.31771		1.0169	***	-1.00103	***		0.0376041		-0.0503753			-0.0459007		-0.298438	***	-0.260545	***	0.0842816		0.222874	***	-0.0933315	*		-0.200566	***	-0.0531253		0.0603682		0.178272	***		-0.167977	***	0.0346744		0.135917	**	0.113639	*		-0.264694	***	-0.160293
	Connection		1.94489	0.937849		1.25009	***	-1.30718	***		0.0299752		-0.0401555			-0.505475	***	0.0587595		-0.0436506		0.192358	***	-0.326282	***	-0.753636	***		0.039443		-0.0377462		-0.0627143		0.126103	**		0.0412797		0.0459129		0.00322461		0.0426039			0.035829		-0.139859
		Build Community	1.16935	1.19745		0.972047	***	-0.632669	***		-0.00322509		0.0043204			-0.0474799		0.129416	**	-0.226356	***	0.0510598		-0.0370411		0.335775	***		0.0491929		0.0134249		-0.0832891		0.069545			0.0365442		0.0598012		-0.0979343	*	0.029388			0.0740821		-0.0431816
		Bond Closely	2.34677	1.28735		0.996505	***	-1.03093	***		0.113553	*	-0.152119	***		-0.123722	**	-0.227381	***	-0.0982132	*	0.0777053		0.216122	***	-0.602278	***		0.0430338		-0.0121554		-0.0432165		0.0495218			0.0235172		0.0675499		0.183756	***	0.171986	***		0.0814373		-0.109443
		Love Securely	2.31855	1.4211		0.753176	***	-1.121	***		-0.0408028		0.0546604			-0.848671	***	0.213266	***	0.193281	***	0.267421	***	-0.810555	***	-1.22941	***		-0.00234395		-0.0750318		-0.0148336		0.146201	**		0.02963		-0.0206824		-0.077556		-0.0962141	*		-0.0652605		-0.14137
	Purpose		2.60685	0.886744		1.15341	***	-1.34773	***		0.0634802		-0.0850396			-0.186286	***	-0.542128	***	-0.0408612		0.132768	**	0.192753	***	-0.469559	***		-0.100073	*	-0.054532		-0.00630285		0.194072	***		-0.142071	**	0.0900961	*	0.145765	**	0.118711	**		-0.0174312		-0.231063
		Contribute, Serve & Earn	2	1.23746		1.1523	***	-1.10916	***		0.0284544		-0.0381182			-0.101013	*	-0.414973	***	0.12327	**	0.0745062		-0.0336711		-0.230887	***		0.0263513		-0.00535169		-0.0613751		0.0850637			-0.0264953		0.116835	**	0.0589244		-0.128562	**		0.13034	**	-0.154491
		Provide & Nurture	2.86694	1.17311		0.713288	***	-1.14015	***		0.0443935		-0.0594705			-0.280821	***	-0.62381	***	-0.0743955		0.173885	***	0.0779104		-0.130124	**		-0.238663	***	-0.0277027		0.0702673		0.158293	***		-0.319775	***	0.0415366		0.237741	***	0.132802	**		-0.0790562		-0.112215
		Kindness & Grace	2.95363	1.01497		0.793746	***	-0.862287	***		0.0803788		-0.107677	*		-0.0405223		-0.193968	***	-0.171402	***	0.0561683		0.456207	***	-0.798812	***		-0.0185684		-0.104384	*	-0.0229063		0.221995	***		0.0295353		0.0456869		0.0354239		0.314391	***		-0.113224	*	-0.287559
Feelings			2.46425	0.889057		1.458	***	-1.8337	***		-0.00255943		0.00342867			-0.378769	***	-0.155357	***	-0.0328652		0.158011	***	-0.0253984		-0.350783	***		-0.0975315	*	-0.048428		-0.0594505		0.270302	***		-0.100538	*	-0.00450629		-0.014463		0.162918	***		-0.0916157	*	-0.102038
	Excitement Levels
		Joyful & Confident	2.33024	0.956706		1.46272	***	-1.70197	***		-0.0397075		0.0531931			-0.334734	***	-0.107886	*	-0.00503625		0.12629	**	-0.0229		-0.136136	**		-0.0111599		-0.0323027		-0.109674	*	0.244557	***		-0.029897		-0.0253138		-0.0947612	*	0.0396568			0.0257099		-0.0408333
		Aware & Appreciative	2.61815	0.906404		1.31207	***	-1.81985	***		0.0188284		-0.0252229			-0.395127	***	-0.198926	***	-0.0499378		0.177942	***	-0.0751818		-0.492845	***		-0.159126	***	-0.0770084		-0.0270015		0.321411	***		-0.15024	***	-0.00140963		0.0420396		0.240752	***		-0.176611	***	-0.169283
		Content & Peaceful	2.44435	0.935565		1.38963	***	-1.72407	***		0.0150667		-0.0201837			-0.354711	***	-0.139853	**	-0.0401631		0.148929	***	0.0238485		-0.383341	***		-0.112472	*	-0.030421		-0.0311737		0.20912	***		-0.110491	*	0.0144047		0.0149412		0.190658	***		-0.116369	**	-0.0851346
	Openness		2.36492	0.960329		1.38123	***	-1.45533	***		-0.0328908		0.0440613			-0.258508	***	0.0421585		0.014174		0.0815794		-0.00396556		0.0166953			0.0614307		-0.00990386		-0.0965996	*	0.116912	**		-0.00443974		0.00474687		-0.101588	*	0.00655272			0.191047	***	-0.0277864
		Adventurous & Curious	2.13306	1.29116		1.07303	***	-0.923111	***		-0.0157907		0.0211536			-0.161145	***	0.189994	***	0.0807206		0.0177854		-0.0385165		0.228868	***		0.233679	***	-0.00560479		-0.132469	**	0.00292572			0.227055	***	0.0369111		-0.143396	**	-0.173466	***		0.246714	***	-0.0574992
		Harmonius & Attentive	2.52419	1.17354		1.11555	***	-1.31551	***		0.000387153		-0.000518639			-0.222995	***	-0.00910072		-0.0278373		0.0791007		0.0503944		0.0402501			-0.0484026		-0.0798696		-0.00443633		0.181203	***		-0.0974468	*	-0.0154826		0.0326419		0.0955828	*		0.0481038		-0.15846
		Trusting & Safe	2.4375	1.1652		1.10257	***	-1.25052	***		-0.0642153		0.0860242			-0.23601	***	-0.0971294	*	-0.0263648		0.102332	*	-0.0178795		-0.252868	***		-0.0583029		0.062164		-0.0875872		0.103325	*		-0.164433	***	-0.0135712		-0.125157	**	0.112154	*		0.150534	***	0.154606
	Significance		2.5625	1.07398		1.18329	***	-1.66787	***		0.00628393		-0.00841809			-0.407363	***	-0.112719	*	0.0286041		0.153122	***	-0.0711268		-0.390735	***		-0.105425	*	-0.0427788		-0.0189071		0.201537	***		-0.13706	**	0.0259422		0.0258643		0.125207	**		-0.0431767		-0.126659
		Proud & Mattering	2.59476	1.26455		1.08197	***	-1.50922	***		-0.0498739		0.0668121			-0.213324	***	-0.192485	***	0.0121873		0.104537	*	-0.00903463		-0.357361	***		-0.0319563		-0.0566046		-0.0699293		0.237222	***		-0.107344	*	-0.0511151		-0.0584594		0.0508742			0.116387	**	-0.0633049
		Belonging & Accepted	2.48387	1.26321		1.03896	***	-1.42304	***		0.0211306		-0.0283071			-0.42263	***	-0.019325		-0.007358		0.164358	***	-0.218125	***	-0.383049	***		-0.228164	***	-0.0160661		0.022789		0.208594	***		-0.227317	***	0.065226		0.0539992		0.210677	***		-0.229829	***	-0.11529
		Gentle & Loved	2.60887	1.13005		1.00161	***	-1.47577	***		0.0501058		-0.0671228			-0.450309	***	-0.0843834		0.076142		0.13587	**	0.0511444		-0.285967	***		-0.0097738		-0.0406682		-0.00112918		0.0759842			-0.0165542		0.0582522		0.078798		0.0645522			0.00356821		-0.161409
	Efficacy		2.79234	0.935219		1.1461	***	-1.74177	***		0.00869398		-0.0116466			-0.33932	***	-0.307772	***	-0.104172	*	0.1816	***	0.0289833		-0.541717	***		-0.115006	*	-0.110773	*	0.0235317		0.248308	***		-0.0934761	*	-0.0484921		0.0586852		0.149141	***		-0.157372	***	-0.186792
		Capable & Confident	2.62702	1.12456		1.10563	***	-1.62116	***		-0.0158828		0.0212769			-0.357486	***	-0.221097	***	-0.0752677		0.155084	***	0.0352586		-0.303497	***		-0.0742847		-0.0805578		-0.000385795		0.200625	***		-0.0473478		-0.0540219		0.00747004		0.0487319			-0.12729	**	-0.112947
		Considerate & Responsible	2.87702	1.09129		0.825413	***	-1.43252	***		-0.00991394		0.0132809			-0.402751	***	-0.308329	***	-0.120274	**	0.203681	***	-0.00184748		-0.54184	***		-0.0865103		-0.130045	**	0.025701		0.247737	***		-0.0675693		-0.0749899		0.0267885		0.112696	*		-0.123781	**	-0.197246
		Caring & Compassionate	2.87298	1.06837		1.00289	***	-1.40442	***		0.0496762		-0.0665474			-0.103414	*	-0.260574	***	-0.0714863		0.105611	*	0.0408874		-0.549689	***		-0.135462	**	-0.0732724		0.0359507		0.187857	***		-0.126622	**	0.00611606		0.118888	**	0.225252	***		-0.152856	***	-0.170173
	Wellness		2.16398	1.04897		1.36781	***	-1.5645	***		-0.0231725		0.0310424			-0.219879	***	-0.104793	*	-0.140166	**	0.115248	*	0.00256269		-0.0201354			-0.101059	*	-0.0658322		-0.057774		0.298594	***		-0.10423	*	-0.0682663		-0.0239184		0.175894	***		-0.0948194	*	-0.0628612
		Vital & Strong	2.11694	1.16967		1.21411	***	-1.34048	***		-0.0578283		0.0774681			-0.185468	***	-0.0768668		-0.201408	***	0.0970884	*	0.0781402		0.266432	***		-0.137145	**	-0.0150451		-0.0783293		0.287002	***		-0.156035	***	-0.110274	*	-0.0465394		0.152624	***		-0.0999735	*	0.10119
		Satisfied & Fulfilled	2.43952	1.16531		1.11663	***	-1.47087	***		0.00960095		-0.0128617			-0.205538	***	-0.16843	***	-0.0717267		0.121894	**	-0.126876	**	-0.377166	***		-0.0880105	*	-0.0702818		-0.0349966		0.255147	***		-0.109877	*	0.0363951		-0.0106691		0.168923	***		-0.0449831		-0.20049
		Peaceful & Serene	1.93548	1.25363		1.26276	***	-1.30929	***		-0.0131377		0.0175995			-0.187842	***	-0.0347726		-0.0972572	*	0.0854075		0.0514635		0.0514635			-0.0439118		-0.0858861		-0.0394119		0.244587	***		-0.0139204		-0.102307	*	-0.00670097		0.142109	**		-0.102927	*	-0.065843
[truncated: 54 more columns]
